# Supplementary material for: Brush-like Polymer Prodrug with Aggregation-Induced Emission Features for Precise Intracellular Drug Tracking
Source: Biosensors (Basel). 2022 May 29;12(6):373. doi: 10.3390/bios12060373 (PMC9221197; doi:10.3390/bios12060373)
Supplement: Supplementary file 1 [file biosensors-12-00373-s001.zip]

Archive with 1 entries (1 files):
- biosensors-1637306-supplementary.pdf
